# Supplementary material for: An evaluation of Brazil’s surveillance and prophylaxis of canine rabies between 2008 and 2017
Source: PLoS Negl Trop Dis. 2019 Aug 5;13(8):e0007564. doi: 10.1371/journal.pntd.0007564 (PMC6709922; doi:10.1371/journal.pntd.0007564)
Supplement: S1 Table — (XLSX) [file pntd.0007564.s001.xlsx]

## Sheet: Sheet1
Variable	Categories
Date of Notification
Date of notification	day,month,year
Municipality of health center	Name of Municipality
State of health center	Name of State
Epidemiological background
Type of exposure to the virus	Indirect Contact, Scratch, Licking, Bite, Other,Ignored
Position of exposure	unknown, mucose, head/neck, hands/feet, back, arms, legs
Injury	Unique, multiple, none, ignored
Type of injury	deep, superficial, lacerating,ignored, licking
Patient has previous anti-rabies PEP ?	No, ignored, pre-PEP, PEP
If PEP, when was it finished ?	Less than 90 days ago, more than 90 dias ago
Species responsible for bite	Dog, cat, bat, primate, fox, domestic herbivore, another
Condition of the animal to evaluate PEP to administrate	Healthy, suspect, rabid, dead/disappeared
Can the animal be observed ?	Yes, no
Treatment prescribed
Indicate treatment	No treatment, pre-PEP, observe animal (dog or cat), animal observation and vaccine, vaccine, serum and vaccine, re-exposure regime
Final condition of the animal after observation period	Negative for rabies (clinical), negative for rabies (lab),positive for rabies (clincal), positive for rabies (lab), dead/killed/no diagnostic, ignored
Serum was indicated	Yes, no, ignored
