# Supplementary material for: An evaluation of Brazil’s surveillance and prophylaxis of canine rabies between 2008 and 2017
Source: PLoS Negl Trop Dis. 2019 Aug 5;13(8):e0007564. doi: 10.1371/journal.pntd.0007564 (PMC6709922; doi:10.1371/journal.pntd.0007564)
Supplement: S2 Table — (XLSX) [file pntd.0007564.s002.xlsx]

## Sheet: Sheet1
Condition of animal bitting/Type of exposure	Cat or Dog without suspition of rabies a the time of the agression	Dog suspect of rabies at the time of the agression
Indirect contact	Wash with water and soap, no treatment	Wash with water and soap, no treatment
Mild accidents: superficial injury, not extended, generally unique, in back, legs and arms (except hands, digital pulp and sole of the foot). Consequence of bite or scratch caused by nail or teeth, lick of skin with superficial injuries	Wash with water and soap. No treatment. Observe animal for 10 days after exposure. If animal stays healthy during observation, close case. If animal dies/disappear or become rabid during observation period, administrate 5 doses of vaccine (day 0,3,7,14,28)	Wash with water and soap. Start PEP regime with vaccine doses in days 0 and 3. Observe animal for 10 days after exposure. If suspicion of rabies is diregarded after day 10, suspend PEP regime and close case. If animal dies/disappear or become rabid during observation period, complete regime with 3 remaining doses (betwen days 7-10,14,28) .
Severe accidents: injuries in head, face, neck, hand, foot sole and/or digital pulp. Deep injury, multiple or extended in any region of the body. Lick on mucosal where there is a severe injury. Deep injury caused by animal's nail	Wash with water and soap. Start PEP regime with doses in days 0 and 3. Observe animal for 10 days after exposure. If animal stays healthy during observation, close case. If animal dies/disappear or become rabid during observation period, give serum and complete regime with 3 remaining doses (betwen days 7-10,14,28)	Wash with water and soap. Give serum and start PEP regime with vaccine doses in days 0 3, 7, 14 and 28. Observe animal for 10 days after exposure. If suspicion of rabies is diregarded after day 10, suspend PEP regime and close case.
